# Supplementary material for: Communicable Diseases Prevalence among Refugees and Asylum Seekers: Systematic Review and Meta-Analysis
Source: Infect Dis Rep. 2023 Mar 31;15(2):188–203. doi: 10.3390/idr15020020 (PMC10138615; doi:10.3390/idr15020020)
Supplement: Supplementary file 1 [file idr-15-00020-s001.zip]

Archive with 1 entries (1 files):
- idr-2224175-supplementary.pdf
